# Supplementary material for: Adaptation of the carbamoyl-phosphate synthetase enzyme in an extremophile fish
Source: R Soc Open Sci. 2020 Oct 14;7(10):201200. doi: 10.1098/rsos.201200 (PMC7657897; doi:10.1098/rsos.201200)
Supplement: Sequences of CPS in A. grahami and A. alcalica (CDS) [file rsos201200supp3.fas]

>Alcolapia_grahami_CPS_MT119354
ATGGCAAAAATCCTCCAAGCTGTCAGCGTTGTGAAATCTTTGAGACAAGGATGCGTGTTAGCCAGAAAAGTGGGGAACGTGGACTGCCTGAGACTTCACACTGCAAAACTTTTTAGTGTCAAGACCCAGACAGCCCACCTGGTCTTGGAGGATGGCACCAGGATGAAAGGGATTTCTTTTGGGCATGATGTCTCTGTAGCTGGAGAGCTGGTCTTCAATACTGGTCTTGTGGGGTATCCCGAGGGCCTGACCGACCCAAGTTATAGAGGTCAAATACTGACGCTGACATGTCCAATTGTAGGGAACTATGGTGTGCCGAATACAGGGGAACTGGATGAGCTAGGCCTGAGAAAACATGTAGAGTCAGAACGCATTCAGGTATCTGGTCTGCTGGTTCAAGACTACAGCCACGAGTACAGCCACTGGAACTCTGTCAAGTCTCTGGGTCACTGGCTGCAAGAAGAGAAGGTTCCTGCGCTGTTTGGGATAGACACCAGGATGCTGACCAAAGTCATCAGAGATAAGGGAACAGTTTTGGGGAAGATTGAATTTGATGGTCAGCCTGTTGACATAACTGACCCCAATCAGAGAAACTTAATAGCAGAAGTTTCAACCAAGGAAATCAGAGTTTTTGGAAAAGGCAACCCAATTAAAGTGGTGGCTGTCGACTGTGGCATTAAACATAACATGATTCGAATGCTGGTTAAGCGAGGTGCAGAAGTCCACGTAGTGCCGTGGGACACGGACTTGCTTAGTCTAGACTATGATGGCCTGTTCATATCTAGTGGACCAGGAGATCCATCTCTGGCCAAGACACTCATCAATAATTTGCACAAGGTGCTGGAGAGCGATCGTCCCCAGCCAGTATTTGGTATCTGTATGGGCAATCTGATCACTGCCCTGGCTGCAGGAGCCAAGTCATACAAACTACCTATGGGCAACAGAGGCCAGAACCAGCCGGTGTTGAATGTGATGACGGGCCAGGCCTTCATTACCGCACAGAACCACGGCTATGGCGTAGACAGCAAGTCCCTGCCCCCAGGGTGGGCCCCGCTTTTCATCAACGCAAATGATGGCACCAATGAGGGGATCATGCACAGCACTAAACCTGTTTTCACAGCCCAGTTTCACCCCGAGGCTAAGGGCGGTCCCACGGACACAGAGTTTCTCTTTGATGTCTTTTTGTCCATGATCAAAAAAGGAAAGAATACCAGCATAGCGTCAGTCATGCCCATAAAGCCCAGCATCCCTCCCAGGCCCCAGGTTTCAAAGGTGCTTGTACTGGGTTCTGGTGGCCTCTCTATTGGTCAGGCTGGTGAGTTTGACTACTCTGGATCTCAAGCCATCAAGGCCATGAAGGAGGAAAACCTGATGACGGTGCTCATGAATCCAAACATAGCCTCTGTTCAGACCAATGAAGTGGGCCCCAAGCAGGCTGACTCAGTCTACTTCCTGCCTGTCACGCCAGAATTTGTAACTGAGATCATCAAGACCGAGCGTCCAGACGGCATCCTGCTCTCGATGGGTGGACAAACTGCACTCAACTGTGGGGTAGAGTTATTCCAGCGTGGCATCTTGGACCAGTACGGGGTGAAAGTCCTTGGAACCCCTGTGGAGTCCATAATGGCAACAGAGGACAGGCAGCTTTTTGCTGACAAACTAATGGAGATCAATGAGAAAATTGCACCTAGTATTGCTGTTGAGTCGGTGTCTGATGCATTACGAGCAGCAGAGCAGATAGGCTACCCGGTGATGGTGCGATCGGCCTATGCTCTGGGGGGTCTGGGGTCTGGTCTGTGTGCCAATAAAGAAAAGCTGGAGGAAACTGCCCAGAAGGCTCTGGCCATGAGCAATCAAATCCTTGTGGAAAAGTCTTTGCTTGGCTGGAAAGAGGTGGAATACGAGGTGGTACGAGATGTTGCTGATAACTGTGTCACCGTCTGCAACATGGAGAACTTCGATCCAATGGGCATCCACACAGGTGACTCCATTGTGGTGGCACCAAGCCAGACATTATCCAATGAAGAGTACCATATGCTCCGTGAAACTGCCATCAAGGTGGTACGTCACCTTGGCATTATTGGCGAATGCAACATCCAGTATGCCTTACACCCATCTTCTTTGGAGTACTGCATTATTGAGGTGAATGCACGGCTATCGAGAAGCTCAGCTCTGGCATCCAAAGCAACTGGTTATCCCTTGGCATTTGTTGCTGCTAAGCTGGCTCTGGGAATTCCCCTGCCTGAGATCAGGAATGCTGTATCAGAGAAGACCACAGCCTGCTTTGAGCCCAGTTTAGACTACATCGTCACCAAGATTCCACGCTGGGACCTCGACCGCTTTCACGGCATGTCTCATGAAATAGGCAGTTCCATGAAGAGTGTAGGAGAGGTGATGGCAATAGGCCGTACGTTTGAGGAGAGTATGCAGAAGGCCTTAAGGATGTGTCATCCATCAGTAGATGGCTTTGTGCCCCAGCTGCCACTCAAGAAGCCATGGTCCAACACCCACRATCTAGAACAGGMGCTGGCTGTGCCCTCCAGCACCCGCATCTTCTCCCTCGCCAAGGCCCTCYACAGTGGCACGATGAGTGTTGATCAGATCCACCAGCTGACAGCCATAGACAAGTGGTTCCTCCACAGACTTCATGGAATAACAAAAGTGGAGCAACATCTTGCAAACTACAAAAGTGGCACAGTCCCCAAGGGGATGTTGCTAAAGGCCAAGCAGGACGGCTTCTCAGACCGGCRGGTTGGTCAGATCCTGGGCTGCAGTGAGGGAGTAGCAAGAGAGCTGAGGCTCAATTATGGCATCASACCTTGGGTCAAACAGATTGACACTTTGGCAGCAGAGTACCCAGCAATGACCAACTACCTGTATTGTACATACCACGGTCAGGAGCACGATCTGGACTTTAAAGACCAGGGAATTATGGTTCTTGGTTGTGGACCCTACCACATAGGCAGCAGTGTTGAGTTTGACTGGTGTGCGGTGTCCAGCATCAGAGCCTTGAGACAAATGGGCAAGAAGAYGGTTGTAGTAAACCACAACCCAGAGACGGTCAGCACAGACTTCGATGAGTGTGATCGCCTTTACTTTGAAGAGCTGACCCTGGAACGCATTCTGGATATCACCCAGCAGGAGGGTTGCTCTGGCTGCATCGTATCAGTGGGAGGTCAGATTGCTAACAACCTAGCCGTCCCCTTGCACATGAGTGGGGTGAAGATTCTCGGGACGAGCCCCCTGCAGATCGACCGAGCTGAAGAGCGCTCTGTCTTCTCCAGTRTCCTGGATGACCTCGRGRTTGCCCAAGCCCCATGGAGGGCCCTGAGCTCCCTGGAAGACGCGTTTGCCTTCGCTAACCAGGTGGGGTACCCCTGTCTGCTGAGGCCCTCCTATGTTCTGAGTGGCTCTGCTATGAACGTTGTGTACGGTGAAGAGGAGATGAAACGCTTCTTGGAAGAGGCTGCACACGTGTCCCAGGAGCATCCAGTTGTCATCACCAAATTCATACGTGGTGCCAGGGAGGTGGAGGTAGATGCCGTGGCCAAGAATGGCAAGGTTTTGGTTCATGCCATAACAGAGCATGTGGAAGATGCCGGGGTGCACTCTGGAGATGCAACCCTAATGCTGCCAACCCAGACCATTAGCCAAGGNGCACTGGAANNNGTTAAAATTGCCACCCGAAAAATCGCACAGGCATTTGAAATTTCTGGGCCATTTAACACTCAATTTCTGGTTAAAGGCAATGATGTCATGGTGATCGAATGCAATCTGCGGGCGTCACGCTCCTTCCCTTTTGTATCCAAARCAATTGGTGTCGACTTTATCAACGTGGCAACCAAAGTGATGGTGGAAGAGCCTTTGGATGAGGCCAGCCTTCCCTCGCTCGAGACACCCATCATTCCCGTGGACTACGTTGGAGTCAAAGCACCCATGTTCTCCTGGACACGACTGAGAGATGCAGACCCTGTGCTTCGCTGTGAGATGGCTTCCACTGGAGAAGTAGCTTGTTTTGGACCAAACGTTTACTCGGCCTTCCTAAAAGCTATGCTGTCCACAGACTTTAAGTTGCCTCAGAAGGGCATCCTGATTGGGATTCAGGATTCGTTCCGACCCAGTTTCCTGGCTACAGCAAACCAGCTGAAAGAGGAAGGCTTCAAGCTCTATGCTACTGAAGCCACTTCTGCTTGGTTGTGTGCCAATGACGTTCCTGCCATTCCAGTAGCCTGGCCCACTGGGATGGGTGGAGACAACAGCTTGCCCAGTATTAAGAGACTGATCAGTGAGGGTCATATTGACCTGGTGGTCAACTTGCCCAATAACAATACTCGCCACGTGAAGGATAACTTCCTCATCCGTAGAATGGCCGTTGATCACAGAGTTCCACTCATTACCAATTTTCAGGTGGTAAAGCTATTTGCTGAGGCTATCCACTATGCAGCTCAGCTGGACACTACAAGTCTATTCCACTACCGGCAGAAAGAAAGCCAACAAAGAGGGTCTAGCCAGCAGGGTTAG

>Alcolapia_alcalica_CPS_MT119353
ATGGCAAAAATCCTCCAAGCTGTCAGCGTTGTGAAATCTTTGAGACAAGGATGCGTGTTAGGCAGAAAAGTGGGGAACGTGGGCTGCCTGAGACTTCACACTGCAAAACTTTTTAGTGTCAAGACCCAGACAGCCCACCTGGTCTTGGAGGATGGCACCAGGATGAAAGGGATTTCTTTTGGGCATGATGTCTCTGTAGCTGGAGAGCTGGTCTTCAATACTGGTCTTGTGGGGTATCCCGAGGGCCTGACCGACCCAAGTTATAGAGGTCAAATACTGACGCTGACATGTCCAATTGTAGGGAACTATGGTGTGCCGAATACAGGGGAACTGGATGAGCTAGGCCTGAGAAAACATGTAGAGTCAGAACGCATTCAGGTATCTGGTCTGCTGGTTCAAGACTACAGCCACGAGTACAGCCACTGGAACTCTGTCAAGTCTCTGGGTCACTGGCTGCAAGAAGAGAAGGTTCCTGCGCTGTTTGGGATAGACACCAGGATGCTGACCAAAGTCATCAGAGATAAGGGAACAGTTTTGGGGAAGATTGAATTTGATGGTCAGCCTGTTGACATAACTGACCCCAATCAGAGAAACTTAATAGCAGAAGTTTCAACCAAGGAAATCAGAGTTTTTGGAAAAGGCAACCCAATTAAAGTGGTGGCTGTCGACTGTGGCATTAAACATAACATGATTCGAATGCTGGTTAAGCGAGGTGCAGAAGTCCACGTAGTGCCGTGGGACACGGACTTGCTTAGTCTAGACTATGATGGCCTGTTCATATCTAGTGGACCAGGAGATCCATCTCTGGCCAAGACACTCATCAATAATTTGCACAAGGTGCTGGAGAGCGATCGTCCCCAGCCAGTATTTGGTATCTGTATGGGCAATCTGATCACTGCCCTGGCTGCAGGAGCCAAGTCATACAAACTACCTATGGGCAACAGAGGCCAGAACCAGCCGGTGTTGAATGTGATGACGGGCCAGGCCTTCATTACCGCACAGAACCACGGCTATGGCGTAGACAGCAAGTCCCTGCCCCCAGGGTGGGCCCCGCTTTTCATCAACGCAAATGATGGCACCAATGAGGGGATCATGCACAGCACTAAACCTGTTTTCACAGCCCAGTTTCACCCCGAGGCTAAGGGCGGTCCCACGGACACAGAGTTTCTCTTTGATGTCTTTTTGTCCATGATCAAAAAAGGAAAGAATACCAGCATAGCGTCAGTCATGCCCATAAAGCCCAGCATCCCTCCCAGGCCCCAGGTTTCAAAGGTGCTTGTACTGGGTTCTGGTGGCCTCTCTATTGGTCAGGCTGGTGAGTTTGACTACTCTGGATCTCAAGCCATCAAGGCCATGAAGGAGGAAAACCTGATGACGGTGCTCATGAATCCAAACATAGCCTCTGTTCAGACCAATGAAGTGGGCCCCAAGCAGGCTGACTCAGTCTACTTCCTGCCTGTCACGCCAGAATTTGTAACTGAGGTCATCAAGACCGAGCGTCCAGACGGCATCCTGCTCTCGATGGGTGGACAAACTGCACTCAACTGTGGGGTAGAATTATTCCAGCGTGGCATCTTGGACCAGTACGGGGTGAAAGTCCTTGGAACCCCTGTGGAGTCCATAATGGCAACAGAGGACAGGCAGCTTTTTGCTGACAAACTAATGGAGATCAATGAGAAAATTGCACCTAGTATTGCTGTTGAGTCGGTGTCTGATGCATTACGAGCAGCAGAGCAGATAGGCTACCCGGTGATGGTGCGATCGGCCTATGCTCTGGGGGGTCTGGGGTCTGGTCTGTGTGCCAATAAAGAAAAGCTGGAGGAAACTGCCCAGAAGGCTCTGGCCATGAGCAATCAAATCCTTGTGGAAAAGTCTTTGCTTGGCTGGAAAGAGGTGGAATACGAGGTGGTACGAGATGTTGCTGATAACTGTGTCACCGTCTGCAACATGGAGAACTTCGATCCAATGGGCATCCACACAGGTGACTCCATTGTGGTGGCACCAAGCCAGACATTATCCAATGAAGAGTACCATATGCTCCGTGAAACTGCCATCAAGGTGGTACGTCACCTTGGCATTATTGGCGAATGCAACATCCAGTATGCCTTACACCCATCTTCTTTGGAGTACTGCATTATTGAGGTGAATGCACGGCTATCGAGAAGCTCAGCTCTGGCATCCAAAGCAACTGGTTATCCCTTGGCATTTGTTGCTGCTAAGCTGGCTCTGGGAATTCCCCTGCCTGAGATCAGGAATGCTGTATCAGAGAAGACCACAGCCTGCTTTGAGCCCAGTTTAGACTACATCGTCACCAAGATTCCACGCTGGGACCTCGACCGCTTTCACGGCATGTCTCATGAAATAGGCAGTGCCATGAAGAGTGTAGGAGAGGTGATGGCAATAGGCCGTACGTTTGAGGAGAGTATGCAGAAGGCCTTAAGGATGTGTCATCCATCAGTAGATGGCTTTGTGCCCCAGCTGCCACTCAAGAAGCCATGGTCCAACACCCACAATCTAGAACAGGAGCTGGCTGTGCCCTCCAGCACCCGCATCTTCTCCCTCGCCAAGGCCCTCTACAGTGGCACGATGAGTGTTGATCAGATCCACCAGCTGACAGCCATAGACAAGTGGTTCCTCCACAGACTTCATGGAATAACAAAAGTGGAGCAACATCTTGCAAACTACAAAAGTGGCACAGTCCCCAAGGGGATGTTGCTAAAGGCCAAGCAGGACGGCTTCTCAGACCGGCAGGTTGGTCAGATCCTGGGCTGCAGTGAGGGAGTAGCAAGAGAGCTGAGGCTCAATTATGGCATCAGACCTTGGGTCAAACAGATTGACACTTTGGCAGCAGAGTACCCAGCAATGACCAACTACCTGTATTGTACATACCACGGTCAGGAGCACGATCTGGACTTTAAAGACCAGGGAATTATGGTTCTTGGTTGTGGACCCTACCACATAGGCAGCAGTGTTGAGTTTGACTGGTGTGCGGTGTCCAGCATCAGAGCCTTGAGACAAATGGGCAAGAAGATGGTTGTAGTAAACCACAACCCAGAGACGGTCAGCACAGACTTCGATGAGTGTGATCGCCTTTACTTTGAAGAGCTGACCCTGGAACGCATTCTGGATATCACCCAGCAGGAGGGTTGCTCTGGCTGCATCGTATCAGTGGGAGGTCAGATTGCTAACAACCTAGCCGTCCCCTTGCACATGAGTGGGGTGAAGATTCTCGGGACGAGCGCCCTGCAGATCGACCGAGCTGAAGAGCGCTCTGTCTTCTCCAGTGTCCTGGATGACCTCGGGATTGCCCAAGCCCCATGGAGGGCCCTGAGCTCCCTGGAAGACGCGTTTGCCTTCGCTAACCAGGTGGGGTACCCCTGTCTGCTGAGGCCCTCCTATGTTCTGAGTGGCTCTGCTATGAACGTTGTGTACGGTGAAGAGGAGATGAAACGCTTCTTGGAAGAGGCTGCACACGTGTCCCAGGAGCATCCAGTTGTCATCACCAAATTCATACGTGGTGCCAGGGAGGTGGAGGTAGATGCCGTGGCCAAGAATGGCAAGGTTTTGGTTCATGCCATAACAGAGCATGTGGAAGATGCCGGGGTGCACTCTGGAGATGCAACCCTAATGCTGCCAACCCAGACCATTAGCCAAGGTGCACTGGAAAAGGTTAAAATTGCCACCCGAAAAATCGCACAGGCATTTGAAATTTCTGGGCCATTTAACACTCAATTTCTGGTTAAAGGCAATGATGTCATGGTGATCGAATGCAATCTGCGGGCGTCACGCTCCTTCCCTTTTGTATCCAAAACAATTGGTGTCGACTTTATCAACGTGGCAACCAAAGTGATGGTGGAAGAGCCTTTGGATGAGGCCAGCCTTCCCTCGCTCGAGACACCCATCATTCTCGTGGACTACGTTGGAGTCAAAGCACCCATGTTCTCCTGGACACGACTGAGAGATGCAGACCCTGTGCTTCGCTGTGAGATGGCTTCCACTGGAGAAGTAGCTTGTTTTGGACCAAACGTTTACTCGGCCTTCCTAAAAGCTATGCTGTCCACAGACTTTAAGTTGCCTCAGAAGGGCATCCTGATTGGGATTCAGGATTCGTTCCGACCCAGTTTCCTGGCTACAGCAAACCAGCTGAAAGAGGAAGGCTTCAAGCTCTATGCTACTGAAGCCACTTCTGCTTGGTTGTGTGCCAATGACGTTCCTGCCATTCCAGTAGCCTGGCCCGCTGGGATGGGTGGAGACAACAGCTTGCCCAGTATTAAGAGACTGATCAGTGAGGGTCATATTGACCTGGTGGTCAACTTGCCCAATAACAATACTCGCCACGTGAAGGATAACTTCCTCATCCGTAGAATGGCCATTGATCACAGAGTTCCACTCATTACCAATTTTCAGGTGGTAAAGCTATTTGCTGAGGCTATCCACTATGCAGCTCAGCTGGACACTACAAGTCTATTCCACTACCGGCAGAAAGAAAGCCAACAAAGAGGGTCTAGCCAGCAGGGTTAG
